# Supplementary material for: Regenerative and Anti-Inflammatory Potential of Regularly Fed, Starved Cells and Extracellular Vesicles In Vivo
Source: Cells. 2022 Aug 30;11(17):2696. doi: 10.3390/cells11172696 (PMC9455002; doi:10.3390/cells11172696)
Supplement: Supplementary file 1 [file cells-11-02696-s001.zip]

Archive with 1 entries (1 files):
- cells-1853936-supplementary.pdf
